# Supplementary material for: Termitotrox cupido sp. n. (Coleoptera, Scarabaeidae), a new termitophilous scarab species from the Indo-Chinese subregion, associated with Hypotermes termites
Source: Zookeys. 2012 Dec 21;(254):89–97. doi: 10.3897/zookeys.254.4285 (PMC3561921; doi:10.3897/zookeys.254.4285)
Supplement: XML Treatment for Termitotrox [file zookeys.254.4285-treatment1.xml]

<!DOCTYPE tp:taxon-treatment
  PUBLIC "-//TaxonX//DTD Taxonomic Treatment Publishing DTD v0 20100105//EN" "tax-treatment-NSO.dtd">
<tp:taxon-treatment xmlns:tp="http://www.plazi.org/taxpub"><tp:treatment-meta><mixed-citation publication-type="journal"><person-group><name><surname>Maruyama</surname><given-names>Munetoshi</given-names></name></person-group><article-title>
                    <italic>Termitotrox cupido</italic> sp. n. (Coleoptera, Scarabaeidae), a new termitophilous scarab species from the Indo-Chinese subregion, associated with 
                    <italic>Hypotermes</italic> termites
                </article-title><source>Zookeys</source><day>21</day><month>12</month><year>2012</year><volume>2012</volume><issue>254</issue><fpage>89</fpage><lpage>97</lpage><pub-id pub-id-type="doi">10.3897/zookeys.254.4285</pub-id></mixed-citation></tp:treatment-meta><tp:nomenclature><label>Genus</label><tp:taxon-name>
                        <tp:taxon-name-part taxon-name-part-type="genus">Termitotrox</tp:taxon-name-part>
                    </tp:taxon-name><tp:taxon-authority>Reichensperger</tp:taxon-authority><tp:nomenclature-citation-list><tp:nomenclature-citation><tp:taxon-name>Termitotrox</tp:taxon-name><comment><xref ref-type="bibr" rid="B9">Reichensperger 1915</xref>: 16 (type species: <italic><tp:taxon-name>Termitotrox consobrinus</tp:taxon-name></italic> Reichensperger, 1915, by monotypy).</comment></tp:nomenclature-citation><tp:nomenclature-citation><tp:taxon-name>Aphodiocopris</tp:taxon-name><comment><xref ref-type="bibr" rid="B2">Arrow 1920</xref>: 432 (type species: <italic><tp:taxon-name>Aphodiocopris minutus</tp:taxon-name></italic> Arrow, 1920, by monotypy).</comment></tp:nomenclature-citation></tp:nomenclature-citation-list></tp:nomenclature><tp:treatment-sec sec-type="Comments"><title>Comments.</title><p>See <xref ref-type="bibr" rid="B6">Krikken (2008)</xref> for generic review.</p></tp:treatment-sec><ref-list><ref id="B9"><mixed-citation xmlns:xlink="http://www.w3.org/1999/xlink" xlink:type="simple"><person-group><name name-style="western"><surname>Reichensperger</surname><given-names>A</given-names></name></person-group> (<year>1915</year>)<article-title> Myrmekophilen und Termitophilen aus Natal und Zululand gesammelt von Dr. I. Trägardh.</article-title><source>Meddelanden fran Göteborgs Musei Zoologiska Afdelning </source><volume>5</volume>: <fpage>1</fpage>-<lpage>20</lpage>.</mixed-citation></ref><ref id="B2"><mixed-citation xmlns:xlink="http://www.w3.org/1999/xlink" xlink:type="simple"><person-group><name name-style="western"><surname>Arrow</surname><given-names>GJ</given-names></name></person-group> (<year>1920</year>)<article-title> A remarkable new genus of lamellicorn beetles.</article-title><source>Annals and Magazine of Natural History </source><volume>9</volume> (<issue>6</issue>): <fpage>431</fpage>-<lpage>434</lpage>. doi: <ext-link ext-link-type="uri" xlink:href="http://dx.doi.org/10.1080/00222932008632459" xlink:type="simple">10.1080/00222932008632459</ext-link></mixed-citation></ref><ref id="B6"><mixed-citation xmlns:xlink="http://www.w3.org/1999/xlink" xlink:type="simple"><person-group><name name-style="western"><surname>Krikken</surname><given-names>J</given-names></name></person-group> (<year>2008</year>)<article-title> Blind, flightless termitophiles of the genus <italic>Termitotrox</italic> in East Africa: three new species with a generic review (Coleoptera: Scarabaeidae: Termitotroginae).</article-title><source>Tijdschrift voor Entomologie </source><volume>151</volume>: <fpage>65</fpage>-<lpage>75</lpage>. doi: <ext-link ext-link-type="uri" xlink:href="http://dx.doi.org/10.1163/22119434-900000251" xlink:type="simple">10.1163/22119434-900000251</ext-link></mixed-citation></ref></ref-list></tp:taxon-treatment>
